# Supplementary material for: (Patho)Physiology of Glycosylphosphatidylinositol-Anchored Proteins II: Intercellular Transfer of Matter (Inheritance?) That Matters
Source: Biomolecules. 2023 Jun 15;13(6):994. doi: 10.3390/biom13060994 (PMC10295932; doi:10.3390/biom13060994)
Supplement: Supplementary file 1 [file biomolecules-13-00994-s001.zip]

Archive with 1 entries (1 files):
- biomolecules-2368212-supplementary.pdf
